# Supplementary material for: Identification of cancer driver mutations in liquid-based cytology samples for the screening of endometrial diseases
Source: BJC Rep. 2023 Nov 2;1:18. doi: 10.1038/s44276-023-00020-y (PMC11524081; doi:10.1038/s44276-023-00020-y)
Supplement: Supplementary file 3 — Supplementary Tables [file 44276_2023_20_MOESM3_ESM.xlsx]

## Sheet: Table S1
Table S1. Mean coverage of amplicons in each sample
Sample ID	Amplicon mean coverage
SCU-LB-1	2254.2
SCU-LB-2	1786.4
SCU-LB-3	1192.5
SCU-LB-4	1159.2
SCU-LB-5	822.7
SCU-LB-6	1403.5
SCU-LB-7	888.8
SCU-LB-8	1388.7
SCU-LB-11	651.7
SCU-LB-12	981.7
SCU-LB-13	1217.7
SCU-LB-14	1291.2
SCU-LB-15	1404.5
SCU-LB-16	1325.5
SCU-LB-17	551.2
SCU-LB-18	1433
SCU-LB-21	942.4
SCU-LB-22	691
SCU-LB-24	1598.6
SCU-LB-25	1381.7
SCU-LB-27	1376.6
SCU-LB-28	1046.5
SCU-LB-29	1524
SCU-LB-30	665.3
SCU-LB-31	1003.9
SCU-LB-32	1150.8
SCU-LB-33	1606.8
SCU-LB-35	1509.6
SCU-LB-36	1078.7
SCU-LB-38	1423.2
SCU-LB-39	1325.8
SCU-LB-40	1323
SCU-LB-41	2483.6
SCU-LB-42	276.8
SCU-LB-43	1297.5
SCU-LB-44	1349.6
SCU-LB-45	819.8
SCU-LB-46	1453
SCU-LB-47	1309.4
SCU-LB-48	772.2
SCU-LB-49	1162
SCU-LB-50	884.3
SCU-LB-51	2233.2
SCU-LB-52	1367.6
SCU-LB-53	2235.1
SCU-LB-54	1292
SCU-LB-55	755.4
SCU-LB-56	1314.1
SCU-LB-57	1122.4
SCU-LB-58	754.4
SCU-LB-59	1472.2
SCU-LB-60	1374.1
SCU-LB-61	1177.6
SCU-LB-62	1533.3
SCU-LB-63	1602.3
SCU-LB-64	2990.1
SCU-LB-65	2364.4
SCU-LB-66	1303.3
SCU-LB-67	679.1
SCU-LB-69	230.7
SCU-LB-70	317.1
SCU-LB-71	207.1
SCU-LB-72	329.1
SCU-LB-73	1295
SCU-LB-76	1122
SCU-LB-77	1008.8
SCU-LB-78	1165.1
SCU-LB-79	753.1
SCU-LB-80	1568.6
SCU-LB-81	1222.9
SCU-LB-82	765.3
SCU-LB-83	1026.2
SCU-LB-84	919.9
SCU-LB-85	775.5
SCU-LB-86	1361.9
SCU-LB-87	1035.6
SCU-LB-88	993.6
SCU-LB-89	1397.1
SCU-LB-90	1179.7
SCU-LB-91	1239.6
SCU-LB-93	1014.6
SCU-LB-94	1234.3
SCU-LB-95	8334.3
SCU-LB-96	1577.7
SCU-LB-97	950.9
SCU-LB-98	1433.7
SCU-LB-99	1248.6
SCU-LB-100	1343.5
SCU-LB-102	1465
SCU-LB-103	1155.1
SCU-LB-104	836.4
SCU-LB-105	2305.7
SCU-LB-106	1271.4
SCU-LB-107	711.1
SCU-LB-108	958
SCU-LB-109	1059.8
SCU-LB-110	1146
SCU-LB-111	1143.9
SCU-LB-112	830.7
SCU-LB-113	766.8
SCU-LB-114	1122.8
SCU-LB-115	831.2
SCU-LB-116	1313.1
SCU-LB-117	1339.9
SCU-LB-118	1090.4
SCU-LB-119	737
SCU-LB-120	700.2
SCU-LB-121	1247.6
SCU-LB-122	1140.3
SCU-LB-123	600.7
SCU-LB-124	1276.4
SCU-LB-125	770.2
SCU-LB-126	1430.9
SCU-LB-128	133.2
SCU-LB-129	1426.4
SCU-LB-130	910
SCU-LB-131	760.8
SCU-LB-132	1059.6
SCU-LB-133	1131.3
SCU-LB-134	1000.7
SCU-LB-135	1192.3
SCU-LB-136	1208.9
SCU-LB-137	1101.4
SCU-LB-138	864.8
SCU-LB-139	1003.4
SCU-LB-140	2249.3
SCU-LB-141	1072.3
SCU-LB-142	974
SCU-LB-143	1082.1
SCU-LB-144	1113.3
SCU-LB-145	959.3
SCU-LB-146	1175.6
SCU-LB-147	964.7
SCU-LB-148	656.4
SCU-LB-149	1185.5
SCU-LB-150	1007.6
SCU-LB-151	1123.7
SCU-LB-152	672.7
SCU-LB-153	738.5
SCU-LB-154	2268.9
SCU-LB-155	1256.9
SCU-LB-156	882
SCU-LB-157	769.4
SCU-LB-158	1040.9
SCU-LB-159	927.7
SCU-LB-160	858.5
SCU-LB-161	1130.2
SCU-LB-162	1182.7
SCU-LB-163	1051.9
SCU-LB-165	1169.3
SCU-LB-166	1368.5
SCU-LB-167	1228.2
SCU-LB-168	1126.3
SCU-LB-169	1278
SCU-LB-170	1308.7
SCU-LB-171	1074.1
SCU-LB-172	1380.8
SCU-LB-173	2146.1
SCU-LB-174	1035.1
SCU-LB-175	970.4
SCU-LB-176	1726.6
SCU-LB-177	1531.6
SCU-LB-178	1348.8
SCU-LB-179	1129.4
SCU-LB-180	1141.7
SCU-LB-181	1212.3
SCU-LB-182	1021.2
SCU-LB-183	1101
SCU-LB-184	2123.5
SCU-LB-185	1078.5
SCU-LB-186	1126.7
SCU-LB-187	832.2
SCU-LB-188	1347.7
SCU-LB-189	1012.8
SCU-LB-191	1197.6
SCU-LB-192	1073.9
SCU-LB-193	1108.4
SCU-LB-194	859.7
SCU-LB-195	935.8
SCU-LB-198	107.1
SCU-LB-199	241.5
SCU-LB-202	972.6
SCU-LB-205	119.4
SCU-LB-206	1350.1
SCU-LB-208	992.2
SCU-LB-209	1159.8
SCU-LB-210	1291.7
SCU-LB-211	541.2
SCU-LB-212	1024.2
SCU-LB-213	308.9
SCU-LB-214	1164.3
SCU-LB-215	1399.1
SCU-LB-216	1024.7
SCU-LB-217	1164.4
SCU-LB-218	1317.7
average	1181

## Sheet: Table S2
Table S2. The number of subjects with pathogenic mutation
Diagnosis	Histology	No. of subjects	No. of mutation-positive subjects		No of mutation-positive subjects (total number)
					PIK3CA (33)	KRAS (30)	PTEN (26)	CTNNB1 (11)	TP53 (9)	FGFR2 (8)	FBXW7 (7)	NRAS (4)	ERBB4 (4)	APC (3)	AKT1 (2)	FLT3 (1)	ERBB2 (1)
Endometrial malignancy	Endometrial carcinoma
	Endometrioid	33	25		16	4	18	8	3	5	3	1		2		1
	Carcinosarcoma	2	2				1		2				1
	Clear cell carcinoma	2	1		1						1
	Mucinous carcinoma	1	1				1
	Endometrial sarcoma
	Low grade endometrial stromal sarcoma	1	0
Non-endometrial malignancy	Cervical cancer	8	5		3	1	1		1		1						1
	Ovarian cancer	6	1			1
	Metastatic carcinoma in the endometrium	1	1		1				1
Premalignant disease	Endometrial hyperplasia	9	6		1	3	3	1	1	2		1	1
	Endometrial polyp(s)	7	2		1	1		1
Benign / No disease	Myoma uteri / Adenomyosis	66	17		5	10	2	1		1	1	2	1		2
	CIN	11	4		2	2							1
	Benign ovarian tumor	13	3		1	2
	No disease	35	8		2	6			1		1			1

## Sheet: Table S3
Table S3. Driver mutations in the 29 samples with primary endometrial malignancy
Subject ID	Chr	Pos	Ref	Alt	Gene	Mutation (Protein)	Type	Effect	VAF
SCU-LB-1	3	41266113	C	A	CTNNB1	c.110C>A (p.Ser37Tyr)	SNV	missense	0.053
SCU-LB-1	10	89717672	C	T	PTEN	c.697C>T (p.Arg233Ter)	SNV	nonsense	0.101
SCU-LB-2	3	178927980	T	C	PIK3CA	c.1258T>C (p.Cys420Arg)	SNV	missense	0.174
SCU-LB-2	3	178952085	A	G	PIK3CA	c.3140A>G (p.His1047Arg)	SNV	missense	0.076
SCU-LB-2	10	89624294	TAG	T	PTEN	c.70_71delGA	Del	frameshift	0.091
SCU-LB-3	10	89720699	G	T	PTEN	c.850G>T (p.Glu284Ter)	SNV	nonsense	0.297
SCU-LB-3	17	7577120	C	T	TP53	c.818G>A (p.Arg273His)	SNV	missense	0.648
SCU-LB-5	3	178916876	G	A	PIK3CA	c.263G>A (p.Arg88Gln)	SNV	missense	0.061
SCU-LB-5	4	153247367	G	A	FBXW7	c.1435C>T (p.Arg479Ter)	SNV	nonsense	0.075
SCU-LB-8	3	178952085	A	G	PIK3CA	c.3140A>G (p.His1047Arg)	SNV	missense	0.084
SCU-LB-8	10	89720798	GTACT	G	PTEN	c.951_954ACTT	Del	frameshift	0.222
SCU-LB-8	10	123279677	G	C	FGFR2	c.755C>G (p.Ser252Trp)	SNV	missense	0.212
SCU-LB-17	3	41266098	A	C	CTNNB1	c.95A>C (p.Asp32Ala)	SNV	missense	0.075
SCU-LB-17	3	178936094	C	A	PIK3CA	c.1636C>A (p.Gln546Lys)	SNV	missense	0.078
SCU-LB-17	10	89692901	G	A	PTEN	c.385G>A (p.Gly129Arg)	SNV	missense	0.197
SCU-LB-17	10	123258035	T	G	FGFR2	c.1646A>G (Asp549Thr)	SNV	missense	0.11
SCU-LB-21	10	89720797	AGTACT	AA	PTEN	c.950_954delTACTTinsA	Ins/Del	frameshift	0.35
SCU-LB-21	10	123279677	G	C	FGFR2	c.755C>G (p.Ser252Trp)	SNV	missense	0.157
SCU-LB-51	10	89692904	C	G	PTEN	c.388C>G (p.Arg130Gly)	SNV	missense	0.305
SCU-LB-51	10	123274774	A	G	FGFR2	c.1144T>C (p.Cys382Arg)	SNV	missense	0.353
SCU-LB-51	10	123279677	G	C	FGFR2	c.755C>G (p.Ser252Trp)	SNV	missense	0.364
SCU-LB-53	3	41266113	C	T	CTNNB1	c.110C>T (p.Ser37Phe)	SNV	missense	0.329
SCU-LB-53	3	178952085	A	G	PIK3CA	c.3140A>G (p.His1047Arg)	SNV	missense	0.463
SCU-LB-59	4	153247366	C	T	FBXW7	c.1436G>A (p.Arg479Gln)	SNV	missense	0.342
SCU-LB-59	17	7578265	A	G	TP53	c.584T>C (p.Ile195Thr)	SNV	missense	0.48
SCU-LB-64	3	41266101	C	G	CTNNB1	c.98C>G (p.Ser33Cys)	SNV	missense	0.298
SCU-LB-64	3	178936096	G	T	PIK3CA	c.1638G>T (p.Gln546His)	SNV	missense	0.345
SCU-LB-64	10	89685315	G	T	PTEN	c.209+1G>T	SNV	splice	0.721
SCU-LB-66	10	89717713	GTTAC	G	PTEN	c.739_742delTTAC	Del	frameshift	0.098
SCU-LB-66	10	89720873	AAGGTCAGTTAAATTAAAC	A	PTEN	c.1025_1026+17delAGGTCAGTTAAATTAAACA	Del	splice	0.034
SCU-LB-69	3	178936082	G	A	PIK3CA	c.1357G>A (p.Glu453Lys)	SNV	missense	0.301
SCU-LB-69	4	153249384	C	T	FBXW7	c.1394G>A (p.Arg465His)	SNV	missense	0.354
SCU-LB-78	3	41266100	T	G	CTNNB1	c.97T>G (p.Ser33Ala)	SNV	missense	0.111
SCU-LB-78	10	89692904	C	G	PTEN	c.388C>G (p.Arg130Gly)	SNV	missense	0.531
SCU-LB-85	3	41266101	C	G	CTNNB1	c.98C>G (p.Ser33Cys)	SNV	missense	0.06
SCU-LB-85	3	178921553	T	G	PIK3CA	c.1035T>G (p.Arg345Lys)	SNV	missense	0.05
SCU-LB-85	10	89711927	T	TA	PTEN	c.548dupA (p.Asn184Glufs*6)	Ins	frameshift	0.068
SCU-LB-105	3	178936082	G	A	PIK3CA	c.1357G>A (p.Glu453Lys)	SNV	missense	0.355
SCU-LB-140	3	178916854	G	A	PIK3CA	c.241G>A (p.Glu81Lys)	SNV	missense	0.278
SCU-LB-140	3	178921548	G	A	PIK3CA	c.1030G>A (p.Val344Met)	SNV	missense	0.361
SCU-LB-140	10	89717769	TA	T	PTEN	c.800del (p.Lys267fs)	Del	frameshift	0.606
SCU-LB-151	3	178916876	G	A	PIK3CA	c.263G>A (p.Arg88Gln)	SNV	missense	0.134
SCU-LB-151	3	178916946	G	T	PIK3CA	c.333G>T (p.Lys111Asn)	SNV	missense	0.093
SCU-LB-151	10	89692905	G	A	PTEN	c.389G>A (p.Arg130Gln)	SNV	missense	0.07
SCU-LB-154	3	41266101	C	G	CTNNB1	c.98C>G (p.Ser33Cys)	SNV	missense	0.315
SCU-LB-154	3	178936082	G	A	PIK3CA	c.1357G>A (p.Glu453Lys)	SNV	missense	0.332
SCU-LB-154	10	89685315	G	A	PTEN	c.209+1G>A	SNV	splice	0.75
SCU-LB-158	5	112175639	C	T	APC	c.4348C>T (p.Arg1450Ter)	SNV	nonsense	0.051
SCU-LB-159	12	25398285	C	A	KRAS	c.34G>T (p.Gly12Cys)	SNV	missense	0.873
SCU-LB-173	3	41266100	T	G	CTNNB1	c.97T>G (p.Ser33Ala)	SNV	missense	0.174
SCU-LB-173	3	178952085	A	G	PIK3CA	c.3140A>G (p.His1047Arg)	SNV	missense	0.184
SCU-LB-173	4	153247289	G	T	FBXW7	c.1513C>A (p.Arg505Ser)	SNV	missense	0.08
SCU-LB-173	10	89692904	CG	C	PTEN	c.389del (p.Arg130Glnfs*4)	Del	frameshift	0.347
SCU-LB-173	10	89720739	ATC	A	PTEN	c.891_892delTC	Del	frameshift	0.203
SCU-LB-173	10	89720798	GTACT	G	PTEN	c.951_954ACTT	Del	frameshift	0.166
SCU-LB-176	1	115258694	C	A	NRAS	c.88C>A (p.Asp30Tyr)	SNV	missense	0.204
SCU-LB-176	5	112175675	AAG	A	APC	c.4393_4394del (p.Ser1465Trpfs*3)	Del	frameshift	0.258
SCU-LB-176	10	89692905	G	C	PTEN	c.389G>C (p.Arg130Pro)	SNV	missense	0.246
SCU-LB-176	10	89711899	C	T	PTEN	c.517C>T (p.Arg173Cys)	SNV	missense	0.247
SCU-LB-176	13	28602329	G	A	FLT3	c.2039C>T (p.Ala680Val)	SNV	missense	0.242
SCU-LB-177	3	178952084	C	T	PIK3CA	c.3139C>T (p.His1047Tyr)	SNV	missense	0.06
SCU-LB-177	10	89717672	C	T	PTEN	c.697C>T (p.Arg233Ter)	SNV	nonsense	0.17
SCU-LB-177	12	25380283	C	T	KRAS	c.175G>A (p.Ala59Thr)	SNV	missense	0.052
SCU-LB-178	2	212578302	C	T	ERBB4	c.955G>A (p.Gly319Arg)	SNV	missense	0.476
SCU-LB-178	17	7578457	C	A	TP53	c.473G>T (p.Arg158Leu)	SNV	missense	0.754
SCU-LB-184	3	178952090	G	C	PIK3CA	c.3145G>C (p.Gly1049Arg)	SNV	missense	0.081
SCU-LB-184	10	89692904	C	T	PTEN	c.388C>T (p.Arg130Ter)	SNV	nonsense	0.098
SCU-LB-184	10	89692905	G	T	PTEN	c.389G>T (p.Arg130Lue)	SNV	missense	0.09
SCU-LB-184	10	89711900	G	A	PTEN	c.518G>A (p.Arg173His)	SNV	missense	0.102
SCU-LB-184	10	89717672	C	T	PTEN	c.697C>T (p.Arg233Ter)	SNV	nonsense	0.136
SCU-LB-184	12	25398284	C	T	KRAS	c.35G>A (p.Gly12Asp)	SNV	missense	0.082
SCU-LB-184	17	7578388	C	T	TP53	c.542G>A (p.Arg181His)	SNV	missense	0.064
SCU-LB-202	3	178928074	G	T	PIK3CA	c.1352G>T (p.Gly451Val)	SNV	missense	0.404
SCU-LB-202	10	89717715	T	TA	PTEN	c.741dup (p.Pro248fs)	Ins	frameshift	0.511
SCU-LB-202	12	25398281	C	T	KRAS	c.38G>A (p.Gly13Asp)	SNV	missense	0.786
SCU-LB-205	3	178921553	T	A	PIK3CA	c.1035T>G (p.Arg346Lys)	SNV	missense	0.409
SCU-LB-205	17	7578419	C	CCGTCAT	TP53	c.505_510dup (p.179Met_170Thr dup	Ins	frameshift	0.333
SCU-LB-209	10	89692904	C	T	PTEN	c.388C>T (p.Arg130Ter)	SNV	nonsense	0.332
SCU-LB-209	10	123279677	G	C	FGFR2	c.755C>G (p.Ser252Trp)	SNV	missense	0.346

## Sheet: Table S4
Table S4. Driver mutations in non-endometrial cancers
Subject ID	Chr	Pos	Ref	Alt	Gene	Mutation (Protein)	Type	Effect	VAF
SCU-LB-32	3	178936091	G	A	PIK3CA	c.1633G>A (p.Glu545Lys)	SNV	missense	0.153
SCU-LB-38	3	178952085	A	G	PIK3CA	c.3140A>G (p.His1047Arg)	SNV	missense	0.347
SCU-LB-38	17	7577551	C	T	TP53	c.730G>A (p.Gly244Ser)	SNV	missense	0.062
SCU-LB-41	3	178936082	G	A	PIK3CA	c.1357G>A (p.Glu453Lys)	SNV	missense	0.063
SCU-LB-41	3	178936091	G	A	PIK3CA	c.1633G>A (p.Glu545Lys)	SNV	missense	0.131
SCU-LB-41	12	25398284	C	T	KRAS	c.35G>A (p.Gly12Asp)	SNV	missense	0.083
SCU-LB-41	17	37881000	G	T	ERBB2	c.2329G>T (p.Val777Leu)	SNV	missense	0.44
SCU-LB-89	3	178936082	G	A	PIK3CA	c.1357G>A (p.Glu453Lys)	SNV	missense	0.35
SCU-LB-89	4	153247289	G	A	FBXW7	c.1513C>T (p.Arg505Cys)	SNV	missense	0.406
SCU-LB-115	10	89692905	G	A	PTEN	c.389G>A (p.Arg130Gln)	SNV	missense	0.072
SCU-LB-137	12	25398284	C	A	KRAS	c.35G>T (p.Gly12Val)	SNV	missense	0.038
SCU-LB-208	17	7578190	T	C	TP53	c.659A>G (p.Tyr220Cys)	SNV	missense	0.721

## Sheet: Table S5
Table S5. Driver mutations in premalignant endometrial diseases
Subject ID	Chr	Pos	Ref	Alt	Gene	Mutation (Protein)	Type	Effect	VAF
SCU-LB-28	2	212288969	G	A	ERBB4	c.2777C>T (p.Thr926Met)	SNV	missense	0.501
SCU-LB-28	3	178936094	C	A	PIK3CA	c.1636C>A (p.Gln546Lys)	SNV	missense	0.066
SCU-LB-28	12	25398284	C	T	KRAS	c.35G>A (p.Gly12Asp)	SNV	missense	0.051
SCU-LB-31	1	115256530	G	T	NRAS	c.181G>T (p.Gln61Lys)	SNV	missense	0.367
SCU-LB-31	10	89711886	TC	T	PTEN	c.507delC (p.Ser170fs)	Del	frameshift	0.294
SCU-LB-39	3	41266112	T	G	CTNNB1	c.109T>G (p.Ser37Ala)	SNV	missense	0.135
SCU-LB-48	10	89624272	T	TA	PTEN	c.47dup (p.Tyr16Ter)	Ins	stop_gain	0.194
SCU-LB-48	10	89685315	G	T	PTEN	c.209+1G>T	SNV	splice	0.108
SCU-LB-48	10	123279677	G	C	FGFR2	c.755C>G (p.Ser252Trp)	SNV	missense	0.148
SCU-LB-80	3	41266097	G	A	CTNNB1	c.94G>A (p.Asp32Asn)	SNV	missense	0.126
SCU-LB-80	12	25398284	C	T	KRAS	c.35G>A (p.Gly12Asp)	SNV	missense	0.123
SCU-LB-90	12	25398284	C	T	KRAS	c.35G>A (p.Gly12Asp)	SNV	missense	0.087
SCU-LB-124	10	89692904	C	G	PTEN	c.388C>G (p.Arg130Gly)	SNV	missense	0.028
SCU-LB-124	10	123279677	G	C	FGFR2	c.755C>G (p.Ser252Trp)	SNV	missense	0.037
SCU-LB-124	17	7578190	T	C	TP53	c.659A>G (p.Tyr220Cys)	SNV	missense	0.033
SCU-LB-180	3	178947827	G	T	PIK3CA	c.1638G>T (p.Gln546His)	SNV	missense	0.024
SCU-LB-180	12	25398281	C	T	KRAS	c.38G>A (p.Gly13Asp)	SNV	missense	0.049
SCU-LB-180	12	25398284	C	T	KRAS	c.35G>A (p.Gly12Asp)	SNV	missense	0.038

## Sheet: Table S6
Table S6. Driver mutations in endometrium without malignant or premalignant diseases
Subject ID	Chr	Pos	Ref	Alt	Gene	Mutation (Protein)	Type	Effect	VAF
SCU-LB-6	3	178916861	T	C	PIK3CA	c.248T>C (p.Phe83Ser)	SNV	missense	0.054
SCU-LB-6	3	178947827	G	T	PIK3CA	c.1638G>T (p.Gln546His)	SNV	missense	0.07
SCU-LB-6	12	25398284	C	G	KRAS	c.35G>C (p.Gly12Ala)	SNV	missense	0.04
SCU-LB-18	4	153247366	C	T	FBXW7	c.1436G>A (p.Arg479Gln)	SNV	missense	0.023
SCU-LB-18	12	25398284	C	T	KRAS	c.35G>A (p.Gly12Asp)	SNV	missense	0.059
SCU-LB-22	12	25398284	C	T	KRAS	c.35G>A (p.Gly12Asp)	SNV	missense	0.064
SCU-LB-27	12	25398284	C	T	KRAS	c.35G>A (p.Gly12Asp)	SNV	missense	0.066
SCU-LB-33	3	178952085	A	G	PIK3CA	c.3140A>G (p.His1047Arg)	SNV	missense	0.046
SCU-LB-33	12	25398284	C	A	KRAS	c.35G>T (p.Gly12Val)	SNV	missense	0.139
SCU-LB-43	3	178952085	A	T	PIK3CA	c.3140A>T (p.His1047Leu)	SNV	missense	0.131
SCU-LB-43	12	25398281	C	T	KRAS	c.38G>A (p.Gly13Asp)	SNV	missense	0.108
SCU-LB-49	1	115258744	C	A	NRAS	c.38C>A (p.Gly13Val)	SNV	missense	0.051
SCU-LB-49	2	212288969	G	A	ERBB4	c.2777C>T (p.Thr926Met)	SNV	missense	0.474
SCU-LB-49	3	178928079	G	A	PIK3CA	c.1357G>A (p.Glu453Lys)	SNV	missense	0.055
SCU-LB-49	12	25398284	C	A	KRAS	c.35G>T (p.Gly12Val)	SNV	missense	0.101
SCU-LB-54	3	178952085	A	G	PIK3CA	c.3140A>G (p.His1047Arg)	SNV	missense	0.048
SCU-LB-86	12	25398284	C	A	KRAS	c.35G>T (p.Gly12Val)	SNV	missense	0.051
SCU-LB-86	12	25398284	C	T	KRAS	c.35G>A (p.Gly12Asp)	SNV	missense	0.047
SCU-LB-96	2	212288969	G	A	ERBB4	c.2777C>T (p.Thr926Met)	SNV	missense	0.483
SCU-LB-102	12	25380275	T	G	KRAS	c.183A>C (p.Gln61His)	SNV	missense	0.037
SCU-LB-104	10	89624300	T	A	PTEN	c.74T>A (p.Leu25Ter)	SNV	nonsense	0.116
SCU-LB-104	10	89717715	T	TA	PTEN	c.741dup (p.Pro248fs)	Ins	frameshift	0.214
SCU-LB-104	10	123279677	G	C	FGFR2	c.755C>G (p.Ser252Trp)	SNV	missense	0.182
SCU-LB-109	3	178952072	A	G	PIK3CA	c.3127A>G (p.Met1043Val)	SNV	missense	0.034
SCU-LB-109	3	178952077	T	G	PIK3CA	c.3132T>G (p.Asn1044Lys)	SNV	missense	0.046
SCU-LB-109	3	178952085	A	G	PIK3CA	c.3140A>G (p.His1047Arg)	SNV	missense	0.055
SCU-LB-109	12	25398284	C	T	KRAS	c.35G>A (p.Gly12Asp)	SNV	missense	0.046
SCU-LB-111	3	178928079	G	A	PIK3CA	c.1357G>A (p.Glu453Lys)	SNV	missense	0.053
SCU-LB-111	14	105246551	C	T	AKT1	c.49G>A (p.Glu17Lys)	SNV	missense	0.03
SCU-LB-116	12	25398284	C	A	KRAS	c.35G>T (p.Gly12Val)	SNV	missense	0.066
SCU-LB-117	10	89685269	G	A	PTEN	c.165-1G>A	SNV	splice	0.032
SCU-LB-117	10	89717695	C	CT	PTEN	c.723dupT (p.Glu242Ter)	Ins	stop gain	0.032
SCU-LB-133	12	25398284	C	T	KRAS	c.35G>A (p.Gly12Asp)	SNV	missense	0.191
SCU-LB-149	12	25398284	C	T	KRAS	c.35G>A (p.Gly12Asp)	SNV	missense	0.032
SCU-LB-150	12	25380275	T	G	KRAS	c.183A>C (p.Gln61His)	SNV	missense	0.097
SCU-LB-157	3	178947827	G	T	PIK3CA	c.1638G>T (p.Gln546His)	SNV	missense	0.03
SCU-LB-160	12	25398284	C	A	KRAS	c.35G>T (p.Gly12Val)	SNV	missense	0.134
SCU-LB-162	12	25398284	C	T	KRAS	c.35G>A (p.Gly12Asp)	SNV	missense	0.028
SCU-LB-168	3	41266064	GCTGTTAGTCACTGGCAGCAACAGTCTTACCTGGACT	G	CTNNB1	c.65_100delTTAGTCACTGGCAGCAACAGTCTTACCTGGACTCTG	Del	inframe	0.052
SCU-LB-168	3	41266097	G	C	CTNNB1	c.94G>C (p.Asp32His)	SNV	missense	0.157
SCU-LB-168	3	41266103	G	A	CTNNB1	c.100G>A (p.Gly34Arg)	SNV	missense	0.043
SCU-LB-168	14	105246551	C	T	AKT1	c.49G>A (p.Glu17Lys)	SNV	missense	0.076
SCU-LB-169	17	7578442	T	C	TP53	c.488A>G (p.Tyr163Cys)	SNV	missense	0.063
SCU-LB-171	5	112175675	AAG	A	APC	c.4393_4394del (p.Ser1465Trpfs*3)	Del	frameshift	0.084
SCU-LB-171	12	25398284	C	T	KRAS	c.35G>A (p.Gly12Asp)	SNV	missense	0.14
SCU-LB-174	1	115258747	C	T	NRAS	c.35C>T (p.Gly12Asp)	SNV	missense	0.119
SCU-LB-185	3	178936082	G	A	PIK3CA	c.1357G>A (p.Glu453Lys)	SNV	missense	0.049
SCU-LB-185	3	178952085	A	G	PIK3CA	c.3140A>G (p.His1047Arg)	SNV	missense	0.042
SCU-LB-186	3	178952085	A	G	PIK3CA	c.3140A>G (p.His1047Arg)	SNV	missense	0.114
SCU-LB-191	12	25398284	C	G	KRAS	c.35G>C (p.Gly12Ala)	SNV	missense	0.031
SCU-LB-211	12	25398284	C	A	KRAS	c.35G>T (p.Gly12Val)	SNV	missense	0.063
SCU-LB-217	12	25398284	C	A	KRAS	c.35G>T (p.Gly12Val)	SNV	missense	0.088
SCU-LB-218	4	153250883	G	A	FBXW7	c.1177C>T (p.Arg393Ter)	SNV	nonsense	0.124

## Sheet: Table S7
Table S7. Characteristics of the 125 women without malignant or premalignant gynecological diseases
	Driver mutation (+)	Driver mutation (-)	P-value
Subjects (n)	32	93
Age (year), Median (IQR)	56 (50-65)	54 (47-67)	0.13*
Menopause (n)	21	48	0.16**
Multiparous woman (n)	13	45	0.73**
*Mann-Whitney U test **Pearson’s chi-square test

## Sheet: Table S8
Table S8. Driver mutations in endometrial cancer tissues (subjects#39 and #168)
Subject ID		Chr	Pos	Ref	Alt	Gene	Mutation (Protein)	Type	Effect	VAF	Total Depth	Reference Allele Depth	Variant Allele Depth
SCU-LB-39T	T	3	41266100	T	C	CTNNB1	c.97T>G (p.Ser33Ala)	SNV	missense	0.059	743	698	44
SCU-LB-168	T	3	178952085	A	G	PIK3CA	c.3140A>G (p.His1047Arg)	SNV	missense	0.169	1109	922	187
SCU-LB-168	T	10	89692905	G	A	PTEN	c.389G>A (p.Arg130Gln)	SNV	missense	0.166	1072	893	178
SCU-LB-168	T	10	89720827	CA	C	PTEN	c.981del (p.Ala328Glnfs*16)	Del	frameshift	0.125	1023	895	128
SCU-LB-168	#11Ca	3	178952085	A	G	PIK3CA	c.3140A>G (p.His1047Arg)	SNV	missense	0.12	2956	2600	356
SCU-LB-168	#11Ca	10	89692905	G	A	PTEN	c.389G>A (p.Arg130Gln)	SNV	missense	0.094	3039	2752	285
SCU-LB-168	#11Ca	10	89720827	CA	C	PTEN	c.981del (p.Ala328Glnfs*16)	Del	frameshift	0.211	2842	2241	601
SCU-LB-168	#9HP	3	178952085	A	G	PIK3CA	c.3140A>G (p.His1047Arg)	SNV	missense	0.156	2313	1951	361
SCU-LB-168	#9HP	10	89692905	G	A	PTEN	c.389G>A (p.Arg130Gln)	SNV	missense	0.147	1941	1655	286
SCU-LB-168	#9HP	10	89720827	CA	C	PTEN	c.981del (p.Ala328Glnfs*16)	Del	frameshift	0.156	1992	1681	311
SCU-LB-168	#11HP	3	178952085	A	G	PIK3CA	c.3140A>G (p.His1047Arg)	SNV	missense	0.218	2347	1836	511
SCU-LB-168	#11HP	10	89692905	G	A	PTEN	c.389G>A (p.Arg130Gln)	SNV	missense	0.214	2285	1795	490
SCU-LB-168	#11HP	10	89720827	CA	C	PTEN	c.981del (p.A328Qfs*16)	Del	frameshift	0.217	2043	1600	443
SCU-LB-168	#9N	4	153247289	G	A	FBXW7	c.1513C>T (p.Arg505Cys)	SNV	missense	0.071	6183	5744	438
SCU-LB-168	#9N	10	89624282	AT	A	PTEN	c.57delT (p.Asp19Glufs*4)	Del	frameshift	0.067	2019	1883	136
SCU-LB-168	#10N	3	178952077	T	A	PIK3CA	c.3132T>A (p.Asn1044Lys)	SNV	missense	0.026	2439	2374	63
SCU-LB-168	#10N	9	139399408	GCAC	G	NOTCH1	c.4732_4734del (p.Val1578del)	Del	inframe	0.023	957	935	22
SCU-LB-168	#12N	4	153249468	C	A	FBXW7	c.1310G>T (p.Gly437Val)	SNV	missense	0.043	2118	2020	92
SCU-LB-168	#12N	11	108225557	G	T	ATM	c.8806G>T (p.Glu2936Ter)	SNV	nonsense	0.043	2590	2477	112
